# Supplementary material for: Repurposing Dipyridamole in Niemann Pick Type C Disease: A Proof of Concept Study
Source: Int J Mol Sci. 2022 Mar 22;23(7):3456. doi: 10.3390/ijms23073456 (PMC8999038; doi:10.3390/ijms23073456)
Supplement: Supplementary file 1 [file ijms-23-03456-s001.zip]

Archive with 1 entries (1 files):
- ijms-1643037-supplementary.pdf
